# Supplementary material for: A Novel Metallo‐β‐Lactamase AMM‐1 From Alteromonas mangrovi Reveals a Cryptic Environmental Reservoir of Carbapenem Resistance
Source: Microb Biotechnol. 2025 Jul 8;18(7):e70191. doi: 10.1111/1751-7915.70191 (PMC12238668; doi:10.1111/1751-7915.70191)
Supplement: Supplementary file 2 — Table S1. Codon‐Optimised AMM‐1 and AMM‐2 Nucleotide Sequences. [file MBT2-18-e70191-s003.xlsx]

## Sheet: Sheet1
MBLs	Optimized Sequence (5'-3')
AMM-1	ATGAAAGCCCTGCTGACACTTGTACTAACTGGCTTGATTTCTTTGTTTCCGCTGCTGTCCTATGCTGAGAACCTGACCATCACCGCGATTAATGATACCGTTTTCCTTCACCAGAGCAGCCGTCAGGTTGAGGGCTATGGTGCTGTGACCGGCAACGGTCTGATTGTCGTGAATGGTGCGGAGGCGTATCTGGTTGATACTCCGTGGGATAGAGACGACATCGGCGTTATTCAGAAATGGCTGGAACAACGTTCGCTCTCTCTTGCCGGTGTCATCGCCACCCACAGCCATGATGACGCGGGTGGCAATCTGGACGTGTTCAACCAACAGCACATTCCGACCTGGGCACATGCGCTGACGAACGAATTTCTGCAAGAAAAGGGTGAGCAGCCAGCAACC…
AMM-2	ATGAAAGCCCTGCTGACATTGGTACTAACTGGCCTGATCAGCCTGTTCCCGCTGCTGAGCTATGCGGAGAACTTGACCATTCGCGCGATCAACGATACGGTCTTCTTGCACCAGAGCTCTCGTCAGGTTGAAGGCTACGGCGCGGTTACAGGCAATGGTCTCATCGTGGTGACCGGCGCTGAGGCGTATCTGGTTGATACTCCGTGGGATAGAGACGACATTGGCGTCATCCAGAAGTGGCTGGAACAACGCTCTCTGCATCTGGCGGGTGTCATCGCCACGCATTCCCATGATGATGCGGGTGGTAACCTGGACGTGTTCAACCAGCAGCACATCCCGACCTGGGCACATGCGTTGACCAATGAATTTCTGCAAGAGAAGGGTGAGCAACCGGCAACC…
