# Supplementary material for: A Novel Metallo‐β‐Lactamase AMM‐1 From Alteromonas mangrovi Reveals a Cryptic Environmental Reservoir of Carbapenem Resistance
Source: Microb Biotechnol. 2025 Jul 8;18(7):e70191. doi: 10.1111/1751-7915.70191 (PMC12238668; doi:10.1111/1751-7915.70191)
Supplement: Supplementary file 3 — Table S2. Root‐to‐Tip Evolutionary Depths of AMM‐1 and Reference MBLs. [file MBT2-18-e70191-s004.xlsx]

## Sheet: Supplementary Table S2 Root to 
MBL	Depth	Group
AMM-2	2.05354	2–2.5
AMM-1	2.02373	2–2.5
ALI-1	2.02836	2–2.5
DIM-1	1.6892	1.5–2
TMB-1	1.67275	1.5–2
TTU-1	1.65565	1.5–2
GIM-1	1.85689	1.5–2
SHD-1	1.75797	1.5–2
SLB-1	2.01891	2–2.5
SFB-1	2.01427	2–2.5
SHN-1	1.8614	1.5–2
SIM-1	1.78465	1.5–2
IMP-1	1.84006	1.5–2
KHM-1	1.62227	1.5–2
HMB-1	1.6981	1.5–2
GRD23-1	1.50234	1.5–2
PST-1	1.46862	≤1.5
ZHO-1	1.39977	≤1.5
CcrA	1.63356	1.5–2
ZOG-1	2.06633	2–2.5
MYO-1	2.05222	2–2.5
ECV-1	2.23689	2–2.5
ORR-1	2.14405	2–2.5
FIM-1	2.26534	2–2.5
NDM-1	2.61211	>2.5
ERL-1	2.55618	>2.5
ElBla2	2.55618	>2.5
ANA-1	2.21247	2–2.5
MYX-1	2.21575	2–2.5
STA-1	2.1882	2–2.5
SPN79	2.29209	2–2.5
VIM-1	2.04928	2–2.5
blaB	1.37199	≤1.5
JOHN-1	1.45784	≤1.5
CAM-1	1.71121	1.5–2
CAM-2	1.73397	1.5–2
PEDO-3	1.47942	≤1.5
CGB-1	1.58015	1.5–2
IND-1	1.56786	1.5–2
EBR-1	1.57252	1.5–2
TUS-1	1.20667	≤1.5
MUS-1	1.3076	≤1.5
MOC-1	1.16292	≤1.5
SPS-1	1.54921	1.5–2
SPM-1	1.38941	≤1.5
GMB-1	1.3847	≤1.5
OUT	3.5885	>2.5
