# Supplementary material for: A Novel Metallo‐β‐Lactamase AMM‐1 From Alteromonas mangrovi Reveals a Cryptic Environmental Reservoir of Carbapenem Resistance
Source: Microb Biotechnol. 2025 Jul 8;18(7):e70191. doi: 10.1111/1751-7915.70191 (PMC12238668; doi:10.1111/1751-7915.70191)
Supplement: Supplementary file 4 — Table S3. Ancestral Amino Acid Sequences Inferred by Maximum Likelihood. [file MBT2-18-e70191-s001.xlsx]

## Sheet: Supplementary Table S3 Ancestra
Name	Sequence
ancestor48	RIATHSHDDDLGAVELFGSSAMRKFLAYYPLWLSLLSLCLRNPIRAVVLLLLAALLFTSLTPAEPAPTVERSTLAFAQVSQTPSSEEHLQAEQENTFTEKEIINYPLTESLVVTLNDIPVQQPGDLKIEPQLSDNVYVYTSYQTFDGFGSPKKPIQYSSNALVVRIDDKGVVLIDTPWDEEQTEPLMDWIKEKYNKKVVVAINTHFHDDRTGGNEYFKKKGIPTYASDLTNELLKFGLVDSNGLVKEGKPTRQLTMGLAEGYKNEPELRKRILTRPPVGATHTFDLDANGKEGKTFTFGGEKIEVYFPGEGHTPDNIVVYFPKEKVLFGGCLIKSAEATDLGNIGDANVEEWPKSVEKVKQLYPDAKLVIPGHGEWGGGPGLLEHTLKLLEKHAAKGTK…
ancestor49	RIATHSHDDDLGSVELFGASAMRKFLAYYPLWLSLLSLCLRNPIRALVLILLAALLFTSLTPAEPAPTVERSTLAFAQVSQTPSSEEHLQAEQENTFTEKEIINYPLTESLVVTLSDIPVQQPGDLKIEPQLSDNVYVYTSYQTFDGFGSPKKPIQYSSNALVVRVDDKGVVLIDTPWDEEQTEPLIDWIKEKHNKKVKAAISTHFHDDRTGGIEYFNKKGIPTYASALTNELLKFGLVDSNGLVKEGKPQRQLTMGLAEGYKNEPELRKRILTLPPVGATHTFDLDANGKNGKTFTFGKEKIEVYYPGEGHTPDNIVVWFPKEKVLFGGCLIKSAEATDLGNIGDANVEEWPKSVEKVKQKYPDAKLVIPGHGEWGGGTGLLEHTLKLLEAYTAKSTK…
ancestor50	LIATHSHDDDLGATALFHSATMRTLLTYWPLWLSLLSLCLRNPIRALVLLLLAALMFTSLTPSTPAPTVERSTLAFAEVSQTPSSEEHLQAEQENTFTEKEIINYPLTESLVVTLSDIPVQQPGDLKIEPQLSDNVYVHTSYQEVDGFGSPKKPILVSSNGLVVRIDGKEAVLIDTPWDEEQTETLIDWIKEKLNKKVKAAISTHFHDDRTGGIEYLNKKGIPTYASALTNELLKFGLVDSNGLVKEGKPARQLTMGLAEGYKNEPELRKRILTLPPVAATHTFDLDANGLDGETFTLGKGKIEVYYPGEGHTPDNIVVWFPKEKVLFGGCLIKSAEATSLGNIGDADVEEWPASVEKVQSKYPDAKLVIPGHGEWGGGTELLEHTRELLEAHAAKSTK…
ancestor51	VIATHSHDDDMGTTALFHQASMRTLLVYGPRWLSLVSLCLRNPIAALILLLIAALMFSSLTPAEPAPTVERSTLAFAEVESLPTSEEHLQAEQENTFTETEIINYPLTQSLVVTLSDIPQQQPTDLKIEPQLSDNVYLHTSYQQVDGFGSPKKPILVDSNGLVVRIDGKEAYIIDTPWSEKDTETLVQWIKERLGFTVKGVISTHFHDDRTGGIEYLNAKSIPTYASALTNELLKFGLVDSNGLVKDGKPVRQLTMGLAEGYKNEPELRKRILTLPPVAATHTFDLDANGLDGDTFTLVKGKIEVFYPGAGHTPDNIVVWLPKQKILFGGCLIRSAEATSLGNTGDADISEWPASVEKVQSKYPDAKLVVPGHGEVGDGVSLLEHTRELAEAAAAKSKK…
ancestor52	VIATHSHDDDMGATALFYNAQMRTLLVYGPRWLSLVSLCLRNPIALLILLLIAALMFSSLTPAEPAPTVERSTLAFAEVESLPTSEEHLQAEQENTFTETEIINYPLTQSLTVSLSDIPQQQPTDLKIEPQLSDNVYLHTSYQQVDGFGSPKKPILVDSNGLVVRIDGKEAYIIDTPWSEKDTETLVQWIKERLGFTVKGVISTHFHEDRTGGIEYLNAKSIPTYASALTNELLKFGLVDSNGLVKDGKPPRQLTMGLAEGYKNEPELRKRILTLPPVAATHTFDLDANGLDGDTFTLVKGKIEVYYPGAGHTPDNIVVWLPKQKILFGGCLIRSLEATSLGNTGDADIEEWPASVQKVLSKYPDVKLVVPGHGEVGDGVSLLEHTRELAEAAAAKAKN…
ancestor53	VIATHSHDDNMGFTALFYNAQMRTLLVTGPRWLSLVSLCLRNPIALVILLLIAALMFSLLTPAEPAPTVERSTLAFAEVESVPTSEEHLQAEQENTFTQTDIINYPLTQSLTVSLSDIPQQQPTDLKIEPQISDNVYLHTSYQQVEGFGSPKKPILVDSNGLVVRIDGKEAYIIDTPWSEKDTETLVQWIKERLGFTLKGSISTHFHEDRTGGIEYLNAQSIPTYASALTNELLKFGLVDSNGLVKDGKPVRQLTMGLAEGFKNEPELRKRILTLPPVAATHTFNLDANGLDGDTFTLVDGKIEVYYPGAGHTPDNIVVWLPKQKILFGGCLIRSLDSTSLGYTGDADIEQWPASVQKVLSKYPDVKLVVPGHGEVGDGVSLLEHTKELAESASAKATN…
ancestor54	VIATHSHDDNMGLTELLLGAQMKALLTTGPRWLSLVSLCLRNPIALVLALLIAASMFSLLTPAEPAPTVERSTLAFAEVESVPTSEEHLQAEQENTFTETEIINYPLTQSLTASLEDIPQQQPTDLKIEPEISDNVFLHTSYRQVEGFGSPKKPILVDSNGLVVRIDGKEAYLIDTPWSEEDTETLVQWIEERLGLTLKGTISTHFHEDRTGGLEYLNEQHIPTYASALTNEFLKFGLVDSNGLVEDGKPARQLTMGLAEGFKNEPELRKRILTLPLVAATHTFSLDANGLDGDSFTLLEGKIEVFYPGGGHTLDNIVVWLPKQKVLFGGCLIRALETNSLGYTGDADIEQWPASAQKVLSKYPDVNLVVPGHGEVGDGVSLIEHTKELAEKAAAKATN…
ancestor55	LIATHSHDDNLLLAELLLGEQMKALLTLGPRWLSLLSLCLRNPIALVLTGLIAASLFPLLTPAEPAPTVERSTLSYAEVEALPSSEEHLQAEQENTFTETEIINYPLTQSLLLSLEDIPQQQPTNLTITPAINDTVFLHQSSRQVEGYGSPKKPIAVTGNGLIVLVNGAEAYLVDTPWDRDDIGVIQKWLEQRLSLSLAGVIATHSHDDAGGNLDVFNQQHIPTWAHALTNEFLQFGLVDSNGLVEKGEQPRQLTLGLAEGLKNEPELLKRLLSLPLVAATHMFTLAANGLEGESDTVLTDTIEVFYPGPGHTLDNIVVWLPKQHVLFGGCFIRAMETNSMGYTAEGDVVQWGASAQRVLDRYRDIDTVVPGHGETGSGVEMIRKTQRMAQQAAADILN…
ancestor56	VIATHSHDDAMAFSGLFLNAMMRTFLVTGPRWLSVVSLCLRNPIALVVLLLIAALMLSLLTPAEPAPTVERSTPAFANVESVPTSEEHLQAEQENTFTQTDIINYPLTQSVTSSLEDIPQQQPTELKIEPEIADNVYLHTSYQQVEGFGSPKKPILVDSNGLVVRIDNKKAFIIDTPWSEKDTETLVDWIKERLGYTLVGSISTHSHEDRTAGIKWLNAQSIPTYASALTNELLKFGLVDSNGLVKDGKPVRQLTMGLAEGFKNEPELRKRILTLPLVAATHTFKLDANGLDGDEFTLVDGLIEVYYPGGGHTIDNIVVWLPKSKILFGGCLVRSLDSTSLGYTGEADIEQWPSSVQKVLSKYPEVKIVVPGHGKVGDGVSLLEHTKELAESASNKASQ…
ancestor57	VIATHSHDDAMLFAGLFLRAMMRTFLVTGPRWLSVVSLCLRNPIALVVLILIAALLISLLTPAEPAPTVERSTPAFANVEEVPTSEEHLQAEQENTFTQTDIINYPLTQSVTSSLEDIPQQQPTGLKIEPEIEDNVYLHTSYKQVEGFGSPKKPILVSSNGLVVRIDNKKAFIIDTPWSEKDTETLVDWIKERLGYTLVGSISTHSHEDRTAGIKWLNAQSIPTYASALTNELLKFGLVDSNGLVKDGKPVRQLTMGLAEGFKNEPELRKRILTLPLVAATHTFKLDANGLDGDEFTLVDGLIEVYYPGGGHTIDNIVVWLPKSKILFGGCLVRSLDSTGLGYTGEADIDQWPSSVQNVLSKYPEVKIVVPGHGKIGDGVSLLEHTKELAESASNKASQ…
ancestor58	VIATHSHDDAMLFGGLFLRAMMRTFLVTGPRWLSVVSLCLRNPIALLVLILIAALFISLLTPAEPAPTVERSTSAFANVEEVPTSEEHLQAEQENTFTQTDIINYPLTQSVTSSLEDIPQQQPTGLSVEPEIEDNVFLHTSYSQVEGFGSPKKPILVSSNGLVVRIDNKKAFIIDTPWSEKDTETLVDWIRERLGYELVGSISTHSHEDRTAGIKWLNAQSIPTYASALTNELLKFGLVDSNGLVKDGKEVRQLTMGLAEGLKNEPELRKRILTLPLVAATHSFKLDANGLDGNEFTLVDGLIEVYYPGGGHTIDNIVVWLPKSKILFGGCLVRSLDSTGLGYTGEADIDQWPSSVQNVLSKYPEVKIVVPGHGKIGDGISLLKHTKELAESASNKASQ…
ancestor59	VIATHSHDDAMLFGGLFLRAMMRTFLTTGPRWLSVVSLCLRNPIALLVLFLIAALFISLLTPAEPAPTVERSTSAFANVEEVPTSEEHLQAEQENTFTQTDIINYPLTQSVTSSLEDIPQQQPTGLEVEPEIEDNVFLHTSYSRVEGFGSPKKPILVSSNGLVVRIDNGKAFIIDTPWSEKDTETLVDWIREKLGYELVGSISTHSHEDRTAGIKWLNAQSISTYASALTNELLKFGLVDSNGLVKDGKEPRQLTMGLAEGLKNEPELRKRILTLPLVAAKHSFKLDANGLDGNEFTLVDGLIEVYYPGGGHTIDNIVVWLPKSKILFGGCFVRSLDSSGLGYTGEADIDQWPQSAQNVLSKYPEAKIVVPGHGKIGDGISLLKHTKSLAESASNKANQ…
ancestor60	VIATHSHDDAMEFSRLLLNALMRTLLTTGPRVLSVVSLCLRNPIALSVNVLVAALMLSLLTPAEPAPTVERSTPAFAEVESVPTSEEHLQAEQENTFTQTDIINYPLTQSVTSSLEDIPQQQPTELSIEPPLADNVYLHQSYQQVEGFGSPKKPILVDSNGLVVRINNKKAFIIDTPWSESDTATLVDWIKEQLGYTLVGSISTHSHEDRTAGIGWLNAQSIPTYASELTNQLLKFGLVDSNGLVENEKPVRQLTMGLAEGLKNEPELRKRILTLPLVAATHTFKLDANGLDGDQFTLVDGLIEVYYPGGGHTIDNLVVWLPKSKILFGGCLVRSLDSTSLGYTGEADLEQWPTSVQKVLAKFPEVKLVVPGHGEVGDGKSLLEHTKELAESASNKASS…
ancestor61	VIATHSHDDAMEFSRLLLNALMRKLLVTGPRVLSVVSLCLRNPIALAVLLLVAALMLSLLTPAEPAPTVERSTPSFAHVENEPTSEEHLQAEQENTFTQTDIINYPLTQSVTSSLEGIPQQQPTELSISPPLADDVYLHQSYKQVSGFGSPKKPILVESNGLVVRIQNKQAFIIDTPWTDNDTAKLVDWITQQLGFTVVASISTHSHQDRAGGIGYLNSQGIATWVSETTQQLLTFGLVDSNGLVENDKSTRQLTLGLAEGLKNEPELRKRLLTLPLVAASHTFRLDANGLDGKQYTLQQDLIEVYDLGAGHTVDNLVVWLPKQQILFGGCLIKSLNSSTLGYTGEADLEQWPLTVAKVQAQFPQVKIVVPGHGKVGDGKSLLEHTIELLTPKNETVNS…
ancestor62	VIATHSHDDDLGTTALFHQASMRTLLVYGPRWLSLVSLCLRNPIAALILLLVAALMFTSLTPAEPAPTVERSTLAFASVESLPTSEEHLQAEQENTFTETEIINYPLTQSLVVTLSDIPQQQPGDLKIEPQLSDNVYLHTSYQQVDGFGSPKKPILVDSNGLVVRLDGKEAYIIDTPWSEKDTETLVQWIKERLGFTVKGSISTHFHDDRTAGIEYLNAKSIPTYASALTNELLKFGLVDSNGLVKNGKPLRQLTMGLAEGFKNEPELRKRILTLPPVAATHTFDLDANGLDKDSFTLVKGKIEVFYPGAGHTPDNIVVWLPKQKILFGGCLIRAAEATSLGNTSDAVISEWPASVEKLQSKYPDAKLVVPGHGEVGDGVSLLEHTRELATAATAKSKK…
ancestor63	VIATHSHDDDLGTTSLFHTASMKTLLVYGPRWLSLLSLCLRNPIAALILLLVAALMFTSLTPAEPAPTVERSTLAFASVESLPTSEEHLQAEQENTFTETEIINYPLTQSLVVTLSDIPQQQPGDLKIEPQISDGVYLHTSFQQVEGFGSPKKPILVDSNGLVVRLDGKDAYIIDTPWSEKDTETLVQWIKERLGFTVKGSISTHFHDDRTAGIEYLNAKSIPTYASALTNELLKFGLVDSNGLVKNGKALRQLTMGLAEGFKNEPELRKRILTLPPVAATHTFDLDANGLDKDPFWLVKGKIEVFYPGAGHTPDNLVVWLPKQKILFGGCFIRAAEANSLGNTSDAVISEWPASAEKLQSKYPDAKLVVPGHGEVGDGVSLLEHTRELAVAATAKSKK…
ancestor64	VIATHSHDDDLGTTSLFHTASMKTLLIYGPRWLSLLSLCLRNPIAALILLAVAALMFTSLTPAEPAPTVERSTLAFADVESLPTSEEHLQAEQENTFTETEIINYPLTQSLVVTLSDIPQQQPGDLKIEPQIDDGVYLHTSFQQVEGFGSPKKPILVGSNGLVVRLDNKDAYIIDTPWSAKDTEKLVQWIKEQLGFTVKGSISTHFHDDRTAGIEYLNSKSIPTYASKLTNELLKFGLVDSNGLVKNGKAQRQLTMGLAEGFKNEPELRKRILTLPLVAATHSFDLDANGLDKNPFWLVKNKIEVFYPGAGHTPDNLVVWLPKQKILFGGCFIRAKEANSLGNVSDAVISEWPASAEKLQSKYSNAKLVVPGHGEVGDGVSLLEHTRELAVAAAAKSKK…
ancestor65	LIATHSHDDDLGAISLFPPLSMKTLLVYGPRWLSLLSLCLRNPIAALILLALAALLFTNLTPAEPAPTVERSTLVFAEVESLPSSEEHLQAEQENTFTETEIINYPLTQSLLVTLSDIPQQQPGDLKIEPKIDDGVYLHTSFQEVEGWGSPKKPILVGSNGLVVRLDNKDAYIIDTPASAKDTEKLVQWIEEQLGFTVKGSISTHFHDDSTAGIEYLNSKSIPTYASKLTNELLKFGLVDSNGLVKNGKAQRQLTMGLAEGLKNEPELRKRILTLPLVAATHSFDLDANGLDKNPFWLVKNKIEVFYPGAGHTPDNLVVWLPKQKILFGGCFIKPKEANGLGNLSDAVISEWPASAEKLISKYSNAKLVVPGHGEVGDGASLLEHTREQAVEALAKSKK…
ancestor66	LIATHSHDDDLEAYLVDTPWDMRTLLILGPLWLSLLSLCLRNPIAALILLCLAAFLFCNLTPAEPAPTVERSTIAFAEVESLPSSEEHLQAEQENTFTETEIINYPLTQSLLVTLSDIPQQQPGDLKIEPKIDEGVYLHTSFQEVKGWGSPKKPIIVKKHGLVVRLDNHEAYLIDTPASAKDTEKLVNWLEERLGFTVKGSISTHFHDDSTAGIEWLNSKSIPTYASKLTNELLKFGLVDSNGLVKDGKAQRQLTLGLAEGLKNEPELRKRILTLPLVAATHSFDLDANGLDKESFWLVKNKIEVFYPGPGHTPDNVVVWLPKKKILFGGCFIKPKEANGLGNLSDANIEAWPGSAKKLISKYSKAKLVVPSHSEVGDGASLLKLTWEQAVKGLNESKK…
ancestor67	LIATHSHDDDLGLISLFPLLSMKIALVLGPLWLSLLSLCLRNPIAALISLGLAALLFTNLTPAEPAPTVERSTMVFADVESLPSSEEHLQAEQENTFTETEIINYPLTQSLLVTLSDIPQQQPGELEIQPKIDDGVYLHTSYEKIEGWGSPKKPILVGSNGLVVRLDNKDAYIIDTPASAKDTEKLVQWIDEQLGFTAKASISTHFHDDSTAGIAYLNSKSIPTYASKLTNELLKFGLVDSNGLVKEGEAQRQLTLGLAEGLKNEPELRKRILTLPLVAATHSFGLDANGLDKNPYWLLKNKIEAFYPGAGHTPDNLVVWLPKQKILFGGCFVKPKEAEGLGNLSHAVIAEWPASAEKLISRYSNAKMVVPGHGKVGDGASLLEKTRQRAVEALAKKKK…
ancestor68	YIATHSHDDDLGAVELFHSATMRTLLTYWPLWASLLHLCLRNPIAALVLLLLAALMFTALTPSTPAPTVERSTLAFAEVSQTPNSEEHLQAEQENTFTEKEIINYPLTDSLVVTLSDIPVQQPGDLKIEPQLSDNVYVHVSYQEVEGWGSPKKPIKVPSNGLIVRIDGNEAVLIDTPWDDEQTETLIDWIKETLNKKVKAAISTHFHDDRMGGIEYLNKKGIPTYASALTNELAKFGLVDSNGLVQEGKPVRQLTMGLAEGYKNEPELRKRILTLPPVAPTHTFDLDANGLDGETFTLGGGKIEVYYPGEGHTPDNIVVWFPKENVLFGGCLIKDAEATSLGNIGDADVEEWPTSVEKVKQKYPDAKLVIPGHGEWGGGTELLEHTKELLEAHAAKSTK…
ancestor69	YIATHSHDDDLGAVELLAGATMKTLLTYWPLWASLLHLCLRNPIAALVFLLLSALLFTALTPSTPAPTVERSTLAFAQVSQTPNSQEHLQAEQENTFTEKEIINYPLTDSLVVYLSDIPVQQPGDLKIEPQLSDNVYVHVSYQEIEGWGSPKKPIKVPSNGMIVRINGNEAVLIDTPTDDEQTETLINWIKDTLKAKVKAVIPTHFHDDCIGGIEYLHRKGIPSYASQLTIELAKFGLVDSNGLVKKGKPVRQLTMGLAEGYKNEPELRKRILTLPPVNPTHGFDADANGLDSLTLTLGGGKIQVYYLGEGHTPDNIVVWFPKENVLFGGCLIKDAEATSLGNIGDADVEEWPTTVEKVKAKYPDAKLVIPGHGEWGGGTELLEHTKELLEAHAEKSSK…
ancestor70	YIATHSHDDDLGALEPVPGDTMEVLLTYWPLWLSLLHLCLRNPIAKSVFLLLSAFLLTSLTPAEPAPTVERSTFAACKVSQSPNLQEHLQANQENTFTKKEIINKPLTDSLIVYQSEIPVQQPGDLKITPQLSPNTYVHVSYLDTDDWGSPKKPIKVPCNGMIVRINEGEAVVFDTPTDDESSEELIHWIKDTLKAQIKAVVPTHFHDDCLGGIEAFHRRNIPSYASKTTIELAKFGLVDSNGLVKHGKPQSQLTMGLAEGLKNEPELRKRILTLPLVNPQKGFDADANGLNSLTLNIGGKKIQVHYFGEGHTKDNIVVYFPEDQVLFGGCLIKELGAGKLGNLGDANVKEWPTTVEKVKAAYPDAKIVIPGHGEWGGGTELLDYTVKLFKTKQEKASK…
ancestor71	YIATHSHDDDLGALEPVPGDTMEVLLTYWPLWLSLLHLCLRNPIAKSVFLLLSAFLLTSLTPAEPAPTVERSTFAACKVSQSPNLQEHLQANQENTFTKKEIINKPLTDSLIVYQSEIPVQQPGDLKIKPQLSPNTYVHISYLNTDDFGSPKKPIKVACNGMIVRINEGEAVVFDTPTDDESSEELIHWITDTLKAQIKAVVPTHFHDDCLGGIEAFHKRNIPSYASKTTIELAKFGLVDSNGLVKHGKPQSQLTLGLAEGLKNEPELRKRILTLPLVNPQKGFDADANGLNSLTLNIGNKKIYVHYFGEGHTKDNIVGYFPEDQVLFGGCLIKELGAGKLGNLGDANVKEWPTTVEKVKAAYPDAKIVIPGHGEWGGGTELLDYTVKLFKTKQEKAAK…
ancestor72	YIATHSHDDDLGALETVLGDTMEVFLTYWPLWLSLLHLCLRNPIAKSVFLLLSAFLLTSLTPAEPAPTVERSTFASCKVSQSPNLQEHLQANQENTFTKKEIINKPLTDSLIVYQSEIPVQQPGDLKITPQLSPNTYVHISYLNTDDFGSPKKPIKVACNGMIVRINEGEAVVFDTPTDDESSEELIHWITDTLKAQIKAVVPTHFHDDCLGGIEAFHKRNIPSYASKTTIELAKFGLVDSNGLVKHGKPVSQLTLGLAEGLKNEPELRKRILTLPLVNPQKGFDADANGLNSLTLNIGNKKIYVHYFGEGHTKDNIVGYFPEDNVLFGGCLIKELDAGKLGYLGDANVKEWSTTVEKVKAAYPDAKIVIPGHGEWGGGTELLDYTVKLFKTKQEKAAK…
ancestor73	LIATHSHDDDLGAVEWFGALTMRPLLAYWPLWCSLRHLCLRNPVASLVILLLAALMLTACTPSTPAPTVERSTAALAEVSQTPSGEEHLQAEQENTFTEKEVINYPLTDSRAVTLSDIPVQQPGDVRIRPQLADGVWLHVSLQSLEGWGSPKKPIHVPSNGLIVREDGDEALLIDTAWDDEQTAQLLEWIKETLKRPVRAAVSTHFHDDRMGGIDALRARGIPTYASALTNRLAKFGLVDSNGLVQEGKPARQLTMGLAEGFKNEPELRKRILTLPPVLPTHSFDFDANGLSGETATLGGGPIEVFYPGPGHTPDNIVVWLPEENVLFGGCLVKDAEATSLGNIADADVAEWPTSVEKVQQRYPEARIVIPGHGEPGGGTELLEHTAELLEAHSSRGAP…
ancestor74	LIATHSHDDDLRVPEWLEALTMRPLLALWPLWCSLRHLCLRNPVASLVIVLLAALMLTACTPSTPAPTVERSTAAAAEVSQTPNGEEHLQAEQENTFTEKEVINYPLTDSRAVTLGDIPVQQPGDVRIRPQLAPGVWLHVSLSSLEGWGSPKKPIHVPSNGLIVREDGDEALLVDTAWDDEQTAQLLEWAKETLKRPVRAAVATHFHDDRMGGIDALRARGIPTYASALTNRLAKFGLVDSNGLVQEGKPARQLTMGLAEGFKNEPELRKRILTLPLVLPTHSFSFDANGWSGETATLAAGPLEVFYPGPGHTPDNIVVWLPEEGVLFGGCFVKDAEATSLGNVADADVAQWPTSVEAVQQRYPEARIVIPGHGEPGGGTELLEHTAELLEAHSSRGAP…
ancestor75	LIATHSHDDDLRLPEWLEALTMRPLLRLWPLWASLRHLCLRNPVASLVIVLLAALALAACTPSEPAPTVENSTAAAAEVPQTPNGEEHLQAEQENTFTEKEVINYPLTDSRAVTLGDIPVQQPGDVRIRPQLAPGVWLHTSLSSLEGWGSPKKPIHVPSNGLIVREDGDESILVDTAWDDEQTAQILEWAKETLKRPVRAAVVTHFHDDRMGGIDALRARGIATYASALTNRLAKFGLVDSNGLVQEGLVARQLTMGLAEGLKNEPELRKRILTLPLVLPEHSLAFDANGWSSETATLAAGPLEVFYPGPGHTPDNIVVWLPEEGVLFGGCFVKDAEATSLGNVADADVAQWPTSVEAVQQRYPEARIVIPGHGPPGGGTELLEHTAELLEAHSSRGTP…
ancestor76	LIATHSHDDDLGLPEYLENLTMRPLPHLWPLWSNLKHLCLRNPVASLVICLLAALALAACTPGEIRPTVENSGVAAAEVPKSPRGEEHLQAEQENTFTEKEVINYPLTDSRDITLGDIPVQQPGDVTFRPQLAPGVWMHTSMKDMEGWGSPKKPIHVPSNGLIVREDGDNSILVDTAWDDEQTAQILEWAKDTLKKPVRAAVVTHAHDDKMGGIAALRAQGIATYASALSNRLAPFGLVDSNGLVQEGLVPRQLTLGLAEGLKNEPELRKRLLTLPLVLAEHSLTFDANGWDSEHATSALGPLEIFYPGPGHTRDNIVVGLPEQGIVFGGCLIKDSGATSLGNLADADVAHWATSVRAVAQRFPEARLIIPSHGPPGGGRELLEHTAELAEKASVPGTP…
ancestor77	LIATHSHDDDLKLLEYAENLTMRALHELWPLWANLMHLCLRNPVAALVLALAAALALSACVPGEIRPTIEGQQTSTAEVQKAGRGEEHLQAEQENTFTEKEVINYPLTDSLDIIRFGIPVQQPGDVTFRPQLAEGVWMHTSYLDMPGFGSPKKPIPVPSNGLIVLRDGDNTILVDTAWTDEQTAQILEWAKQTLNKPVRAAVVTHAHQDKMGGMAALHAAGIATYANALSNQLAPFGLVDSNGLVQEGLVPRQLTLGLAEGLKNEPELLKRLLSLPLVLAQHSLTFDANGWATPEAAQSLGPLKVFYPGPGHTRDNITVGLPETGIAFGGCLIKDGDASSLGNLADADTAHYAASVRAFAAAFPEARMIVMSHSPPDGGREAIEHTAELAEKLRVPGTP…
ancestor78	LIATHSHDDDLELLEYAENLEQRSLHLLWPLWAGMIHLCLRNPVAARVLALAAALALPACVPGEIRPTIEGQQSSVAEVQEADRGEEHLQAEQENTFTEKEVINYPLTESLDIIRFGIPVQQPGEVSFSPQLAEGVWMHTTYLDLMGFGSPKKPIPIPSNGLLVLVNGDNTILVDTAWTDEQTEQIVAWASMVLAKPVRAAVVTHAHQDKMGGMAALHGANIATWAHPLSNELAPFGLVDSNGLVEEGLVPRQLTLGLAEGLKNEPELLKRLLSLPLVLARNAITFDANGWATGEAAQSLAPLRLYYPGGAHTRDNITVGLPELGIAFGGCMIKAGDASNLGNLADADTAAYAQSVRNFAAAFPDARTIAMSHSPPEGGRKAIERTLDLAEELRLPGAP…
ancestor79	LIATHSHDDDLRVPEWLEALTMRPLLRPWPLWCSLRHLCLRNPVASLVVVLLAALALTACTPSTPAPTVERSTAAAAEVSQTPDGEEHLQAEQENTFTEKEVINYPLTDSRATTLGDIPVQQPGDVRIRPQLAPGVWLHVSLSSLEGWGSPKKPIHVPSNGLIVREDGDGALLVDTAWDDEQTARLLEWAKDTLKRPVRAAVATHFHDDRMGGIDALRARGIPTHALALTARLAKFGLVDSNGLVQKGKPARQLTMGLAEGLKNEPELRKRILTLPLVLPTHTFAFDANGWSGETATLGAGPLEVFYPGPGHTPDNIVVWFPEEGVLFGGCFVKDAEATSLGNVADADVAQWPTSVEAVQQRYPEARIVIPGHGEPGGGTELLAHTAELLKAHSRRGAP…
ancestor80	LIATHSHDDDLHVPTWLHALTMRPLLRPWPLWCSLRHLCLRNPVASAVVVLLAALAVTACTPSTPAPTVERNTPAAAEVSQGPDGEEHLQAEQENTFTEKEVINYPLTDSRATTLSDIPVQQPGDVRIRPQLAPGVWLHVTLSSLEGWGSPKKPIHVPSNGLIIREDGDGALLVDTGWDDEQGARLLEWAKDTLKRPVRAAVATHFHDDRMGGIDALRARGIPTHALALTARLATFGLVDSNGLVQQGRPARQLTLGLAEGLKNEPELRKRILTLPLVLPTHTFAFDANGWKGPTATLGAGPLELFFPGPGHAPDNIVVWHPESGVLFGGCFVKDAEATSLGNVADADVASWPASVEAVQQRYPEARVVIPGHGEPGGGTELLAHTAELLRAHSRRGAP…
ancestor81	RIATHSHDDDIGDVELWGASAMRKFLPYYPLWLSLLSLCLRNPIRKISLILLAALLLTSLTPAEPAPTVERSTLAFAQDAQSPSSEEHLQAEQENTFTEKEIINYPLTESLLVTLSDIPVQQPGDLKIEPQLNDNLYVYTTYQTFNGVGSPKKPIEYSSNALYVRVTDKGVVLIDTPWDKDQYEPLVDHIRKKHNKKVKMVIATHFHDDRAGGLDYFNKKGIKTYATALTNEILKFGLVDSNGLVKEGKPQRQLTMGLAEGYKNEPELRKRILTLPPVGAEYTFDLDANGKNGKTFTFGKEKIEVYYPGEGHTPDNVVVWFPKEKVLYGGCLIKSAEATDLGYIGDANVEEWPKSIKKVKQKFPNAKLVIPGHDDWNGGSGHIEHTLKLLNAYNAKKTK…
ancestor82	RIATHSHDDDIGDVELLGASAMKKLLPYYPLWLSLLSLCLRNPIRKISLILLAALLLTSLTPAEPAPTVERSTLAFAQDSQNPSSEEHLQAEQENTFTEKEIINYPLTESLLVTLSDIPVQQPGDLKIEPQLNDNLYVYTTYNTFNGVGSPKKPIEYSANAMYLRVTDKGVVLIDTPWDKDQYQPLMDSIRKKHNKKVVMVIATHSHDDRAGGLDYFNKKGIKTYATALTNEILKFGLVDSNGLVKEGKPRRQLTMGLAEGYKNEPELRKRILTLPPVGAEYTFDLDANGKNGKTFTFGKEKFEVYYPGEGHTPDNVVVWFPKEKVLYGGCLIKSAEATDLGYIGEANVEEWPKSIKKVKQKFPNAKLVIPGHDDWKGGSGHIEHTLKLLNEYKAKKTA…
ancestor83	RIATHSHDDDIGDVELLGASAMKKLLPYYPLWLSLLSLCLRNPIRKISLILFAALLLTSLTPAEPAPTVERSTLAAAGDSQNPSSEEHLQAEQENTFTEKEIINYPLTESLLVTLSDIPVQQPGDLKIEPQLTDNLYVYTTYNTFNGTGSPKKPIKYSANAMYLRVTDKGVVLIDAPWDKTQFQPLLDSIKKKHNKKVVMAIATHSHDDRAGGLEFFNKKGIKTYSTKLTDEILKFGLVDSNGLVKENKPRRQLTMGLAEGFKNEPELRKRILTLPPVAAEYTFDLDANGKNDKTFTVGKEKFQVYYPGKGHTPDNVVVWFPKEKVLYGGCLIKSAEATDLGYIGEANVNEWPKSIKKVQQKFPNAKFVIPGHDDWKSGKESIEHTLKLLNEYKAKKSA…
ancestor84	RIATHSHDDDLGDVELLGAAAMRKLAPYYPLWLSLLSLCLRNPIRKISIILFAALLCVSLTPAEPAPTVERSTLALAGDSQNPSSEEHLQAEQENTFTEKEIINYPLTESLLVTLSDIPVQQPGPLKIEPHLTGDLYVYTTYNTYKGTGSPKKPIKVSANAMYLRVTDKGVVLIDAPWDKTQFQPLLDSIKKKHNKKVVMAIATHSHEDRAGGLEFFKKKGIKTYTTKLTDEILKFGLVDSNGLVKNKEPRRQLTMGLAEGFKNEPELRKRILTLPPVAAEYTFDLDANGKNDTTFTVGQYKFQVYYPGKGHTPDNIVVWFPKEKVLYGGCLIKSAEANDLGYIGEANVNEWPKSIKKVQQKFPNAKFVIPGHDDWGSGKESLDHTLKLLNEYKAKKSA…
ancestor85	RIATHSHDDDLGDVELLGAAAMRKLAPYYPLWLSLLSLCLRNPIRKISIILFAALLAVSLTPAEPAPTVERSTLSLAGDSQNPSSEEHLQAEQENTFTEKEIINYPLTESLLLTLSDIPLQQPGPLKISPHLTGDFYVYTTYNTYKGTGSPKKPIKVSANAMYVRVTDKGVVLIDAPWDKTQFQPLLDSIKEKHNKEVVMAIATHSHEDRAGGLEFFKKKGIKTYTTKLTDEILKFGLVDSNGLVKNKEPRRQLTMGLAEGFKNEPELRKRILTLPLVAAEFIFSLDANGLNDTTFTVGQYKFQVYYPGKGHAPDNIVVWFPKEKILYGGCFIKSAEANDLGYLGDANVNEWPKSIKKVQQKFKNPKFVIPGHDDWASGKESLNHTLKLIDEYRAKKSA…
ancestor86	RIATHSHDDDLGELELLGAAAMKSTAPLYPLWLSLLSLCLRNPIRKLAIILFAALLVFSLAPAEPAPTVEKSLLGVFGDQTSDSSEEHLQAEQENTFTEKEIINYPLTESLLLTLSDIPLQQPGALKISPQLTGDFYIFTTYQTYKDAGSPKKPIKVSANGMYVRVTDEGVVLIDTPWDETQLQPLLNYIKEKHNKDVVMSVSTHFHEDRTNGIEFLKTKGVKTYTTKKTDELSQFGLVDSNGLVKKGYERRQLTLGLAEGLKNEPELRKRLLTLPLVAAEFLLELAANGLKDTEFKIGQYKFQTYYPGEGHAPDNIVVWFPNEKILYGGCFIKSTEAEDIGNLSDANIDEWSNSIKKVQKKFKNPKFVIPGHDGWASGTKSLKHTLKLIKEFRGKTAQ…
ancestor87	RIATHSHDDDLGSVEMVAAAAMKKSIPYYPLWLSLLSLCLRNPIRKLFFILIAAMLLSSLTPAEPAPTVERSTFAFAQDTQVKSSEEHLQAEQENTFTEKEIINYPLTESLLLTLSDIPLQQPGDLQIEPPINNNLYVYKTFNTFNGVGSPKKPIEYSANAMYLRVTNKGVVLFDVPWQKTQYQSLMDTIQKKHNLPVIAVFATHSHDDRAGDLSFYNKKGIKTYATALTNEILKFGLVDSNGLVKEGKATRQLTMGLAEGFKNEPELRKRILTLPLVASTYTIELDANGLTGKTYKFGNEKFVVDYLGEGHTADNVVVWFPKYKVLNGGCLIKSADATDLGYTGEANVAEWPKTIHKLKAKYPKAKLVIPGHDDWKGGSGHIEHTLKLLNKKKAKKAA…
ancestor88	RIATHSHDDDLGNAKIVATAAMKKSIRLYPLWLSLLSLCLRNPIRKLFFIISAAMLLSPLTPAEPAPTVERSTFASAQDTQVKSSEEHLQAEQENTFTEKEIINYPLTESLLLTLSDIPLQQPGDFVIEPPIKNNLYIYKTFGVFGGKGSPKKPIEYSANAMYLRVTKKGVVLFDVPWQKTQYQSLMDTIQKRHNLPVIAVFATHSHDDRAGDLSFYNKKGIKTYATAKTNEILKFGLVDSNGLVKEGKATRQLTLGLAEGLKNEPELRKRILTLPLVASTEIIKLAANGLTGKPYRIGGEEFVVDFLGEGHTADNVVVWFPKYKVLDGGCLVKSNSATDLGYTGEANVAQWPKTINKLKAKYSKATLIIPGHDEWKGGGGHVEHTLELLNKKKAKKAA…
ancestor89	RIATHSHDDDIGDVQQWGASAMYKFLPYYPLWLSLLSLCLRNPIRKLSSILLAALICTTLTPAEPAPTVERSTLVYAQDAQSDSSEEHLQAEQENTFTEKEIINYPLTESLLVTLSDIPVQQPGKLKIEPQLNDNMYVYTTYQMFNGVGSPKKPIEYSSNALYVRVTDEGVILIDTPWDKDQYEPLVEHIRKQHNKEVKWVITTHFHEDRSGGLDYFNKAGAETYTYALTNEILKFGLVDSNGLVQRNEPQRQLTMGLAEGFKNEPELRKRILTLPPVAAEFTFGLDANGKKEKQFTFGKEKIEVYFLGEGHSKDNTVVWFPKEKVLYGGCLIKSAEATDIGYIGDGNVEAWPTTIKAVKQKFKNAKVVIPGHDEWNQGSGHIENTERILSAYNAQKVK…
ancestor90	RIATHSHDDDIGDVQQWGASAMYRFLPYYPLWLSLLSLCLRNPIRKLSSILLAALICTTLTPAEPAPTVERSTLVYAQDAQSDSSEEHLQAEQENTFTEKEIINYPLTESLLVTLSDIPVQQPGKLKIEPQLNDNMYVYTTYQVFQGVGSPKKPIEYSSNALYVRVTDEGVILIDTPWDKDQYEPLVEHIRKQHNKEVKWVITTHFHEDRSGGLDYFNKAGAETYTYALTNEILKFGLVDSNGLVQRNEPQRQLTMGLAEGFKNEPELRKRILTLPPVAAQFTFGLDANGKKEKQFTFGKEKIEVYFLGEGHSKDNTVVWFPKEKVLYGGCLIKSAEATTIGNIADGNVEAWPTTIKAVKQKFKNAKVIIPGHDEWNQGSGHIENTERILSAYNAQKVK…
ancestor91	RIATHSHDDDLGAVNLFKSSAMRAFLAYYPLWLSLLSLCLRNPIRGVVLLLLAALVFTSLTPAEPAPTVERSTAAFAQVSQTPSSEEHLQAEQENTFTEKEIINYPLTESLVVRLNDIPVQQPGDLKVEPQLSDNVYVVTSRQTFDGFGSPKKPIHYSSNALVVRISDKTVVLVDTPFDPEATETLMDWIKEKYNPKKVVAINTHFHDDRTGGNEAFKKKGIPTYASDLTNELLRFGLVDSNGLVEEGKPTRQLTMGLAEGYKNEPELRKRILTRPPVGADHTFDLDANGKEGKTFTFGGEKIEVFFPGEGHTPDNIVVYFPKRKVLFGGCLIKSAEANDLGNLGDANVEEWPESVKKVKKFYPDAKIVIPGHGEWGGGPELLEHTLELLEKHAAKGTK…
ancestor92	LIATHSHDDDLNQLNSPKSRAMLGFLAYYPLWLSLLSLCLRNPIRGAVFLLLSAVAFTALTPAEPAPTVERSTSAFASVDQVDSSEEHLQAEQENTFTEKEIINYPLTESLLLRLDEIPLQQPGNLTVKPELASDVYVVTDRFEFEGFGSPKKPIYYSSNVLVARMPDGTVVIVSSPFENLGTQTLMDWIKEKWNPKKIVAINTHFHSDGTGGNEAYKKAGAETWASDLTKQLHRFGLVDSNGLVEENKKDRQLTMALAEGYKNEPELRRRILSRKPVPADHTFDLDANGKEGKVFSFGGEKVEVFFPGEGHTPDNVVVYFPKKKVLFGGCLIKSAKAHDLGYLGDANVKAWPESVRRVKKFKPDAKIVIPGHGEWGGGPELLNRTIKLAEKAAGKGRT…
