# Supplementary material for: A Novel Metallo‐β‐Lactamase AMM‐1 From Alteromonas mangrovi Reveals a Cryptic Environmental Reservoir of Carbapenem Resistance
Source: Microb Biotechnol. 2025 Jul 8;18(7):e70191. doi: 10.1111/1751-7915.70191 (PMC12238668; doi:10.1111/1751-7915.70191)
Supplement: Supplementary file 5 — Table S4. Evolutionary Divergence Gradient from Ancestral Nodes to AMM‐1. [file MBT2-18-e70191-s005.xlsx]

## Sheet: AMM1_evolutionary_divergence_gr
Pair	StepwiseDifference	CumulativeDifference	StepwiseIdentity
node48 vs node49	26	26	94.3355119825708
node49 vs node50	48	74	89.5424836601307
node50 vs node51	63	137	86.2745098039216
node51 vs node52	17	154	96.2962962962963
node52 vs node53	27	181	94.1176470588235
node53 vs AMM-1	343	524	25.2723311546841
